# Supplementary material for: Adsorption of Hexavalent Chromium by Sodium Alginate Fiber Biochar Loaded with Lanthanum
Source: Materials (Basel). 2021 Apr 26;14(9):2224. doi: 10.3390/ma14092224 (PMC8123644; doi:10.3390/ma14092224)
Supplement: Supplementary file 1 [file materials-14-02224-s001.zip]

Archive with 1 entries (1 files):
- materials-1067537-supplementary.pdf
